# Supplementary material for: Leveraging Large Language Models to Address Common Vaccination Myths and Misconceptions
Source: Vaccines (Basel). 2026 Jul 3;14(7):594. doi: 10.3390/vaccines14070594 (PMC13418006; doi:10.3390/vaccines14070594)
Supplement: Supplementary file 1 [file vaccines-14-00594-s001.zip]

Archive with 1 entries (1 files):
- vaccines-4384640-supplementary.pdf
